# Supplementary material for: Oral Health-Related Quality of Life, Behaviours and Oral Manifestations in a Paediatric Population with Type I Diabetes Mellitus: A Comparative Cross-Sectional Study
Source: Dent J (Basel). 2025 Sep 15;13(9):425. doi: 10.3390/dj13090425 (PMC12468200; doi:10.3390/dj13090425)
Supplement: Supplementary file 1 [file dentistry-13-00425-s001.zip]

Archive with 1 entries (1 files):
- dentistry-3809807-SI.pdf
